# Supplementary material for: Rapid and Sensitive Quantification of Nano- and Microplastics in Water, Sediment, and Biological Tissue by Pyrolysis-Gas Chromatography Tandem Mass Spectrometry with Dynamic Reaction Monitoring
Source: Anal Chem. 2025 Dec 17;98(1):633–41. doi: 10.1021/acs.analchem.5c05604 (PMC12809636; doi:10.1021/acs.analchem.5c05604)
Supplement: Supplementary file 2 [file ac5c05604_si_002.xlsx]

## Sheet: SBR_FS
Center X	Height %	Max Y
63	5.65	3912345
65	10.43	7.23079e+06
66	5.85	4.05477e+06
67	25.56	17712906
68	5.99	4.15015e+06
69.1	7.47	5176534
73	6.29	4.35754e+06
76	6.01	4165511
77	42.12	29190446
78	21.43	14853658
79	69.35	48062952
80	25.19	17457220
81	23.71	16430396
82.1	8.5	5.89224e+06
82.9	8.78	6085054
83.9	5.37	3.72003e+06
89	9.41	6518999
91	100	69305424
92	27.28	18905696
93	44.91	31126612
94	26.4	18294360
95	18.47	12800590
96	6.23	4321189
97	5.51	3.81648e+06
102	6.42	4451899
103	15.98	11077556
104	43.36	30049048
104.9	38.86	26929126
106	14.44	10005802
107	18.36	12727066
108	15.62	10827612
109	7.75	5370391
114.9	52.37	36294068
116	16.26	11268177
116.9	42.54	29482642
117.9	28.11	19483736
119	20.84	14440456
120	10.76	7459857
121	17.08	11834838
122	6.71	4.65072e+06
123	5.21	3613149
126.9	11.27	7807437
127.9	39.91	27657414
128.9	47.62	33002224
129.9	24.35	16872720
131	22.64	15689908
132	8.75	6062129
133	12.07	8363251
134	8.96	6207378
135	8.49	5883788
138.9	5.69	3.94455e+06
140.9	29.62	20530452
141.9	17.7	12266930
142.9	35.55	24640386
144	12.4	8594478
145	13.08	9066567
145.9	5.37	3.71856e+06
147	7.21	4994898
149	5.29	3.6636e+06
150.9	8.27	5.73481e+06
151.9	18.26	12656284
152.9	15.96	11059442
153.9	9.9	6862031
154.9	23.64	16381336
155.9	15.62	10825364
157	19.61	13587538
158	8.52	5.90529e+06
159	8.24	5.71164e+06
161	5.74	3.97582e+06
164.9	35.72	24753612
165.9	12.39	8584644
166.9	22.39	15519506
168	8.44	5.85097e+06
168.9	21.71	15043908
169.9	22.39	15516038
170.9	15.42	10687025
172	5.88	4072432
173	6.96	4825598
177.9	14.01	9708556
178.9	15.2	10536815
179.9	16.62	11517370
180.9	13.36	9256538
182	9.77	6.77173e+06
182.9	20.15	13967254
184	8.96	6209138
185	12.11	8389894
187	6.7	4.64014e+06
188.9	5.11	3.54328e+06
192.9	6.95	4.81896e+06
193.9	7.86	5.44438e+06
194.9	5.77	4001939
195.9	7.42	5143360
197	8.38	5806963
198	10.11	7009327
199	6.59	4565330
210	7.53	5.21742e+06
212	51.46	35662388
213	10.6	7.34346e+06
214	9.46	6558917
228	5.53	3.83018e+06

## Sheet: PMMA_FS
Center X	Height %	Max Y
56	8.44	8560366
57	18.06	18315514
58.1	100	101390168
59.1	81.82	82958664
60.1	4.71	4.77804e+06
61	2.29	2.31918e+06
63	1.99	2.01931e+06
65	3.23	3278937
66	2.27	2301798
67	11.57	11725973
68	6.41	6.49409e+06
69	5.67	5751953
70	4.54	4599357
71	3.46	3.51147e+06
72	4.8	4864366
73	5.72	5799964
74	6.14	6.22492e+06
75	4.18	4234080
77	8.82	8942374
78	3.57	3.62138e+06
79	7.8	7907406
80	2.49	2.51992e+06
80.9	6.91	7010816
82	50.12	50814112
83	11.75	11909249
84	5.98	6061409
85	3	3.04581e+06
86	3.42	3468964
87	2.31	2.33812e+06
88	1.71	1.73098e+06
88.9	2.13	2.16357e+06
90	1.26	1.27798e+06
90.9	11.19	11341057
91.9	2.66	2701130
92.9	3.81	3859026
93.9	3.67	3.71672e+06
94.9	7.88	7986485
96	16.44	16671787
96.9	4.44	4505305
98	9.4	9530147
99	2.13	2163245
100	42.8	43399240
101	4.81	4876417
102	1.69	1.71404e+06
103	2.54	2.57104e+06
104	1.51	1.53387e+06
104.9	7.19	7.29381e+06
105.9	2.43	2.46606e+06
106.9	5.85	5933934
107.9	3.14	3.18852e+06
108.9	3.93	3.98814e+06
109.9	20.74	21027792
111	4.26	4319097
112	2.27	2.29775e+06
112.9	1.4	1.42339e+06
114.9	2.36	2.39452e+06
116	1.83	1.85515e+06
116.9	1.91	1.93603e+06
117.9	1.49	1.50994e+06
118.9	3.44	3490466
119.9	1.91	1933048
120.9	5.93	6.01001e+06
121.9	4.68	4.74015e+06
122.9	4.24	4299782
123.9	7.98	8.09108e+06
125	2.38	2.41177e+06
125.9	2.59	2628226
126.9	1.4	1.41769e+06
128	2.11	2.13913e+06
128.9	1.47	1.49372e+06
130.9	1.67	1.69234e+06
132.9	7.24	7336214
133.9	2.08	2.10974e+06
134.9	6.63	6722903
135.9	3.73	3782268
136.9	2.5	2.53423e+06
137.9	3.94	3.99693e+06
139	1.24	1.2545e+06
139.9	3.56	3.61198e+06
142	66.51	67433488
143	9.06	9188655
146.9	1.97	2.00217e+06
148.9	1.84	1.8686e+06
149.9	1.57	1596291
150.9	4.57	4631428
151.9	2.42	2.45055e+06
152.8	1.37	1.3841e+06
155.9	2.22	2.25179e+06
164.9	2.15	2184420
165.9	1.76	1785215
185	4.17	4.22829e+06
190.8	1.71	1.73303e+06
192.8	3.31	3.35715e+06
206.8	9.14	9264214
207.9	1.96	1983811
208.8	1.9	1.92238e+06
252.8	3.02	3.06278e+06
266.8	2.23	2.25997e+06
280.8	2.54	2.57842e+06
326.8	1.5	1520428

## Sheet: PP_FS
Center X	Height %	Max Y
50.1	1.44	2104041
51.1	3.15	4605063
53	18.55	27086360
54.1	32.19	47008536
55.1	82.48	120439168
56.2	79.83	116568768
57.2	77.56	113248032
58.1	7.64	11148762
59.2	0.23	332032
62.1	0.23	336868
63.1	0.53	774280
65	5.68	8299840
67.1	65.05	94985640
68.1	61.01	89089864
69.1	89.6	130823616
70.1	88.71	129532432
71.2	69.29	101178504
72.2	5.93	8651994
73.1	0.26	373165
77	5.59	8.1686e+06
79	13.59	19846000
81	57.14	83435736
82.1	73.88	107872704
83.1	100	146014528
84.1	80.95	118195000
85.2	56.64	82696000
86.2	3.88	5658292
91	2.45	3573239
92	0.47	693336
93	2.01	2.94074e+06
95	33.66	49146536
96	62.61	91418304
97.1	97.14	141834912
98.2	72.03	105176208
99.1	15.39	22472852
100.2	0.8	1.16982e+06
102.9	0.24	352710
105	0.56	816443
106.9	0.63	914130
109	10.08	14719568
110.1	44.67	65228496
111.1	80.16	117038592
112.2	62.17	90776456
113.1	8.76	12795816
114.2	0.52	758805
114.9	0.45	659241
117	0.35	504217
119.1	0.28	401601
120	0.21	313125
121.1	0.4	586560
124.1	22.87	33396132
125.1	61.76	90172840
126.1	48.9	71405832
127.1	5.2	7.59232e+06
129	0.37	538611
130.9	0.72	1.05265e+06
131.9	0.2	296997
132.8	0.4	585293
133.9	0.2	297147
134.9	0.55	799917
138	10.33	15087834
139.1	23.56	34396704
140.1	21.41	31260802
141.1	2.8	4.08494e+06
142.2	0.32	462494
142.9	0.24	350473
144.8	0.27	389156
146.8	0.23	338964
148	0.28	413424
149.1	0.36	519801
149.9	0.21	313298
152	5.36	7832832
153.1	10.17	14847862
154.1	12.4	18106896
156.5	0.21	309293
157.9	0.19	282401
165.2	0.5	726945
166.1	2.11	3087909
168.1	27.89	40729916
170.2	0.24	352620
172.9	1.75	2.56125e+06
179.1	0.22	317372
181	0.21	310797
187.8	0.87	1.27089e+06
188.8	0.23	335031
190.9	0.2	295603
194.1	1.19	1743918
194.4	1.16	1.6979e+06
196.2	31.93	46629400
197.2	4.64	6774703
206.7	1.2	1.75712e+06
207.9	0.3	438162
208.9	0.27	390386
252.8	1.3	1901911
253.7	0.42	619197
281	0.28	409035
326.7	0.25	359245
330.7	0.43	631501
331.1	0.38	552119
346	0.21	307687

## Sheet: PS_FS
Center X	Height %	Max Y
101.9	18.56	23857026
103	57.75	74231432
104	57.61	74050680
105	24.66	31698344
106	7.21	9262866
106.9	0.94	1.203e+06
108.9	0.49	635449
111	0.55	703264
113.1	1.52	1.94752e+06
115	72.12	92709544
117	100	128545824
118	44.36	57021544
119	3.6	4.62228e+06
126	1.92	2.47292e+06
126.9	10.87	13978730
127.9	32.92	42311800
128.9	47.77	61401960
129.9	16.74	21517476
130.9	4.33	5560545
131.9	0.69	880708
132.8	0.93	1.19797e+06
134.9	0.54	699622
138.9	2.17	2795859
140.9	5.85	7515918
141.9	4.24	5455218
142.9	13.76	17683062
144	1.79	2298544
144.9	0.54	693194
149.9	0.92	1.18467e+06
150.9	2.41	3096488
151.9	8.6	11060423
152.9	3.23	4.14637e+06
153.9	1.35	1.74179e+06
154.9	1.5	1.92814e+06
156	1.98	2.54501e+06
156.8	0.68	869265
162.9	1.9	2448008
164.9	23.2	29822620
165.9	6.95	8935398
166.9	7.85	10095486
167.9	1.38	1.77404e+06
175.9	4.25	5.46908e+06
177.9	40.4	51936992
178.9	42.1	54112980
179.9	13.9	17864662
180.9	5.04	6475115
181.9	0.89	1.14663e+06
187	1.04	1335303
188.9	12.67	16282336
189.9	9.1	11697346
190.9	21.11	27135658
193	72.2	92812008
194	90.85	116786360
194.9	44.83	57626112
196	4.05	5200219
196.9	0.74	951548
200	1.34	1.72407e+06
201.9	11.26	14472790
202.9	11.7	15034789
203.9	10.13	13022517
205	19.93	25613072
207	98.24	126284352
208	73.23	94133120
209	17.79	22872248
210	1.53	1.96237e+06
212.9	0.59	764150
214.9	2.26	2.90105e+06
215.9	0.98	1.26526e+06
216.9	1.93	2476070
217.9	4.53	5.81933e+06
218.9	7.55	9706033
219.9	13.24	17020848
221	27.99	35982180
222	4.89	6291484
223	0.71	908476
230.8	0.63	813162
234	6.64	8530620
235	1.51	1.94166e+06
238.9	0.51	654329
248.8	0.57	730254
252.8	1.97	2535865
253.8	0.64	818972
254.9	0.53	687564
264.8	0.79	1.0115e+06
266.9	0.89	1.13928e+06
268.8	0.59	759064
280.8	4.67	6003161
281.8	1.69	2.1671e+06
282.9	1.07	1.37907e+06
283.9	0.63	805536
297	18.53	23824616
298	5.02	6.45791e+06
299	0.81	1045175
308.6	0.55	706538
312.1	64.11	82407512
313.1	21.81	28035312
314.1	2.79	3585151
326.8	0.62	797430
330.9	0.6	768732
354.9	0.53	680200

## Sheet: PE_FS
Center X	Height %	Max Y
50.1	1.34	1.67563e+06
51.1	2.64	3302415
53	14.46	18067498
54.1	45.76	57178620
55.1	92.46	115538256
56.1	66.71	83354464
57.1	68.5	85598832
58.1	3.63	4533064
63	0.72	896810
65	5.91	7.39073e+06
67.1	86.25	107775872
68.1	79.59	99454688
69.1	89.5	111838976
70.1	74.6	93220480
71.1	56.2	70231768
72.1	3.15	3.93056e+06
73.1	0.58	725914
77	6.54	8.16666e+06
79	24.21	30256156
81	93.91	117347792
82.1	100	124958448
83.1	95.4	119207632
84.1	52.56	65675396
85.1	31.02	38762644
86.1	1.8	2.25512e+06
90.9	6.42	8020064
92	2.16	2.70335e+06
93	8.35	10435786
95	86.28	107811104
96	94.74	118381464
97.1	89.42	111741952
98.1	36.68	45831728
99.1	8.07	10086008
100	0.53	665088
103.9	2.31	2.88343e+06
104.9	2.34	2925846
105.9	1.04	1.29917e+06
107	4.15	5.18292e+06
109	67.62	84497736
110	64.46	80544016
111.1	65.44	81774560
112	19.64	24536500
113.1	4.04	5053477
115	0.71	885365
116.8	1.1	1374242
118	0.58	723966
119	1.38	1727402
121	3.77	4.708e+06
123	46.53	58146040
124	45.14	56409416
125.1	32	39983560
126	10.84	13550383
127.1	2.37	2.95998e+06
128.9	0.51	642479
130.8	0.65	818266
132.8	0.96	1.20357e+06
134.9	3.46	4318350
137	26.47	33082068
138	25.64	32041100
139.1	11.68	14590004
140.1	7.3	9127148
141.1	1.93	2.41085e+06
146.9	0.56	704266
149	1.46	1.81881e+06
151	10.86	13570205
152	13.98	17472138
153.1	5.75	7183996
154.1	4.04	5.05195e+06
155.1	0.97	1.21777e+06
162.9	0.67	842746
165	6.34	7919824
166.1	8.85	11058403
167.1	4.41	5.51615e+06
168.1	2.9	3.62074e+06
169.2	0.65	810928
175.8	0.52	655901
177	0.79	985103
177.9	1.67	2.08707e+06
179	4.24	5293085
180.1	5.86	7319955
181.1	1.86	2321684
182.2	2.16	2700569
183.1	0.62	778480
190.8	1.02	1.27841e+06
191.9	0.57	718217
193	3.41	4.25599e+06
194.1	4.98	6.22521e+06
195	1.57	1.96475e+06
196.2	1.53	1915494
206.9	7.22	9020647
208	4.01	5015297
210.2	1	1251234
222.1	7.12	8903188
223.3	2.06	2.57175e+06
224.1	2.25	2.81486e+06
235.1	1.21	1.51246e+06
250.3	4.29	5362531
252.3	6.62	8271408
280.8	1.33	1.66235e+06
326.7	0.53	658880

## Sheet: PC_FS
Center X	Height %	Max Y
50.1	18.31	30226540
51.1	43.53	71864632
52.1	12.48	20609726
53.1	16.01	26434632
54.1	1.47	2.42407e+06
55.1	7.49	12362034
56.2	0.61	1.00481e+06
57.3	2.06	3.39315e+06
57.8	2.13	3509201
59.1	3.1	5123822
61.1	4.62	7622333
62	18.29	30204938
63.1	45.27	74744936
64.1	14.89	24580434
65.1	52.75	87083160
66.1	41.6	68677120
66.9	10.01	16532388
69	0.45	736919
70.1	0.16	265734
72	0.21	347138
74	13.09	21605360
75	17.69	29199864
77.1	61.49	101522016
78	32.1	52994840
79	45.18	74589824
80.1	3.99	6587267
81	2.73	4.50581e+06
82.1	0.53	877350
83.1	0.22	370780
85	1.19	1.96743e+06
86	3.12	5147396
87	4.08	6.73035e+06
89	40.56	66957328
91.1	78.74	130004816
92	26.47	43699704
94	58.96	97339808
95	27.74	45802192
96.1	1.78	2.94555e+06
96.9	0.56	928632
97.9	1.93	3.19089e+06
98.8	0.89	1.46769e+06
101	11.11	18345040
102	13.14	21692536
103	41.83	69069208
105	55.22	91165312
107	68.05	112347632
108	15.82	26112672
109	2.42	3.99986e+06
109.9	1.69	2784160
111	0.31	504761
113	1.4	2.30684e+06
114.9	42.5	70174944
116	16.09	26565272
117	26.9	44417920
119	98.59	162768048
120	55.78	92085880
120.9	10.52	17371812
121.9	3.74	6168232
123	0.39	638296
127.9	0.93	1.5323e+06
129	1.15	1.90105e+06
130.9	26.45	43674872
133.9	100	165101024
135	84.54	139576640
140.8	0.26	422852
141.9	0.19	310810
142.9	0.25	419058
144	0.37	618908
145	0.27	440228
146	0.18	302965
146.9	0.76	1257700
148	0.61	1.00328e+06
149.9	41.4	68358352
158	0.2	336595
160.9	0.25	413079
162.9	0.15	245967
164.9	0.19	312590
174.9	1.56	2581499
177	0.19	318636
178.9	0.28	462826
180.9	0.53	878850
190	0.35	581436
190.6	0.27	453309
190.9	0.27	449434
191.9	0.16	258873
192.8	0.51	848316
193.7	0.34	566880
194.8	0.3	496559
195.9	0.29	479727
196.8	0.15	253363
206.8	0.99	1.62797e+06
207.9	0.68	1.11947e+06
208.8	0.62	1.0163e+06
209.8	0.17	273424
217	0.16	257448
222.9	0.27	439320
252.9	0.4	658292
254.9	0.16	262531
280.7	0.27	449807
281	0.26	433881

## Sheet: PET_FS
Center X	Height %	Max Y
55.1	0.97	1.64479e+06
56	0.54	926704
61.1	3.34	5688047
62	11.43	19452580
63	23.6	40178060
64.1	7.46	12700132
65	2.73	4653006
66	0.75	1.2811e+06
67	0.84	1.43227e+06
68.1	0.57	977805
69.2	1.17	1.99015e+06
69.7	1.02	1.73477e+06
73.1	6.33	10785189
74	47.46	80796520
75	42.2	71857152
76.9	98.76	168152400
77.3	100	170257536
78.1	75.29	128186280
79.1	5.07	8638072
80.1	0.63	1.06457e+06
81.2	1.51	2.57811e+06
81.9	1.93	3.29065e+06
85	2.29	3.90283e+06
86	7.46	12703478
87	9.55	16253904
88	3.86	6.57503e+06
89	7.83	13338286
91	8.69	14790333
93	0.67	1133691
94	0.91	1556092
95.1	0.59	1.00133e+06
96.1	0.6	1.02942e+06
97	1.16	1.97023e+06
98	7.19	12246414
98.9	4.69	7984031
100	2.86	4875320
101	6.11	10404545
102	10.55	17967972
104.7	99.27	169021216
105.3	99.13	168772096
106.1	87.65	149233456
107	12.73	21666892
108	0.96	1.63771e+06
108.9	1.11	1891437
109.9	2.54	4.33296e+06
110.9	2.19	3.72147e+06
111.9	0.64	1.09106e+06
112.9	4.66	7940875
114	1.83	3.10824e+06
114.9	8.76	14914032
116	1.16	1.97562e+06
117	0.58	994090
119	0.87	1.47544e+06
119.9	0.5	848433
121.9	17.37	29576728
123	2.12	3604472
123.9	0.89	1.5128e+06
124.9	3.49	5940667
125.9	20.55	34988820
126.9	13.67	23279680
127.9	6.43	10952279
129	1.23	2100966
132.9	0.7	1.18776e+06
133.9	0.55	930612
134.9	0.84	1.43115e+06
135.9	0.65	1.1102e+06
136.9	1.53	2613375
138	1.17	1990235
138.9	5.12	8722344
139.9	0.83	1.4108e+06
143.9	0.5	855643
146.9	0.79	1.34197e+06
149.9	22.15	37710984
150.9	47.08	80157904
152	76.43	130120472
153	58.69	99920032
153.9	53.71	91449936
154.9	8.38	14268076
156	0.91	1.54568e+06
160.9	0.69	1.17614e+06
161.9	1.27	2.16812e+06
162.9	5.22	8891880
163.9	4.58	7796704
164.9	16.17	27527036
165.9	3.66	6.23907e+06
166.9	2.67	4.54552e+06
167.9	0.52	879001
174.9	0.63	1.07163e+06
176	0.67	1140501
178.1	2.41	4.10429e+06
181	88.72	151048160
181.8	98.45	167625216
182.3	98.77	168157808
183.1	87.93	149708832
184	17.56	29901956
185	1.19	2.02389e+06
195.9	1.08	1.84591e+06
206.9	0.9	1.52831e+06
252.8	1.49	2542637
280.8	0.53	895204

## Sheet: PA_FS
Center X	Height %	Max Y
55.1	78.4	120487568
56.1	77.54	119165680
57.1	45.1	69309040
58.1	14.87	22845204
59.1	12.09	18587044
60.1	1.43	2193010
62	0.88	1.34489e+06
63	1.92	2.95642e+06
64	0.88	1352456
65	5.66	8698869
66.1	5.3	8.14076e+06
67.1	57	87589024
68.1	39.28	60367268
69	24.11	37044312
70	19.09	29332468
71.1	5.33	8194547
72	6.02	9246214
73	2.36	3.62493e+06
74	0.63	965081
75	0.53	820999
76	0.57	880561
77	3.01	4632546
78	2.02	3.10309e+06
79	3.74	5.74823e+06
80	7.11	10923718
81	6.24	9587236
82	12.68	19482340
83	54.95	84442976
84.1	83.45	128238920
85.1	84.54	129913936
86	21.81	33520904
87	2.03	3.11317e+06
88.9	0.57	881482
91	3.81	5847809
92	1.6	2.45397e+06
93	2.79	4.29409e+06
94	5.42	8332119
95	6.57	10096604
96	14.03	21562084
97	4.99	7662240
98	23.65	36342820
99	6.28	9644114
100	2.32	3.55885e+06
101	0.6	921530
101.9	0.54	824832
103	0.89	1368879
104	1.12	1716624
105	2.49	3.82698e+06
106	2.13	3271246
107	2.15	3299859
107.9	2.8	4305244
109	4.27	6.56393e+06
110	4.34	6668110
113.1	100	153678320
114.1	51.71	79474296
115	5.26	8076740
116	1.27	1.95487e+06
116.9	1.9	2.92676e+06
118	2.62	4019896
119	1.97	3.0246e+06
120	2.62	4.03204e+06
120.9	2.66	4.08064e+06
122	1.81	2.78607e+06
123	2.15	3299318
124	1.92	2.94576e+06
125	2.54	3.90567e+06
126	3.87	5.94565e+06
127	15.65	24057412
128	2.76	4.24839e+06
128.9	2.69	4.12657e+06
129.9	2.03	3.11532e+06
130.9	1.99	3056580
131.9	1.95	3.00262e+06
133	2.24	3437166
134	1.7	2.61804e+06
135	2.49	3.81955e+06
136	1.91	2.9319e+06
137	1.14	1.7493e+06
138	0.94	1.44551e+06
139	1.2	1.83826e+06
139.9	2.84	4371620
141	2.09	3.20542e+06
141.9	0.59	909780
143.9	1.13	1.73982e+06
144.9	0.83	1.28268e+06
146	0.92	1.41719e+06
146.9	1.34	2.06337e+06
147.9	1.09	1.68031e+06
149	0.89	1.36806e+06
149.9	0.86	1.32575e+06
150.9	0.57	875144
152	0.57	876074
152.9	0.59	914101
154	0.62	952335
155	3.77	5.79718e+06
156	0.88	1.35231e+06
206.9	0.54	830976
252.8	1.85	2.84446e+06
280.9	0.81	1244605
326.8	0.69	1.06527e+06

## Sheet: N66_FS
Center X	Height %	Max Y
56.1	8.96	9456265
57	4.87	5141897
58.1	2.33	2.45849e+06
59.1	2.78	2930637
60	3.42	3.60438e+06
61	1.68	1.7717e+06
62	3.81	4.02609e+06
63	16.05	16937648
64	5.28	5.57268e+06
65	31.84	33607136
66	30.69	32392956
67.1	62.84	66314096
68.1	11.65	12299842
69	5.85	6.17313e+06
70	4.68	4942797
71.1	3.63	3.83165e+06
72	1.29	1.3583e+06
73	4.52	4.76707e+06
74	2.67	2.81357e+06
75	2.83	2988054
77	74.41	78533696
79.1	94.7	99943552
80	47.51	50138580
81	21.99	23212056
82	7.97	8415343
83	38.14	40255120
84.1	84.5	89174720
85	11.63	12275554
86	3.1	3.27253e+06
87	2.42	2551956
89	6.02	6.35221e+06
91.1	79.89	84314144
92	26.38	27839696
93	78.12	82440872
94	71.63	75592368
95	23.21	24490168
96	7.54	7961051
97	4.96	5238373
98	3.84	4.04903e+06
99	2.59	2.73156e+06
100	1.74	1839873
102.1	2.38	2.50852e+06
103	9.15	9652700
103.9	36.73	38765656
104.9	26.52	27988664
106	34.19	36080488
107	75.32	79486104
108	40.23	42454960
109	15.13	15964695
110	4.39	4634513
111	2.2	2.32629e+06
112	1.61	1.69786e+06
113.1	1.34	1.41556e+06
114.9	9.39	9912714
116.9	42.73	45098076
118	6.39	6.74259e+06
119	10.18	10748090
121	75.44	79613880
122	71.91	75895592
123	13.85	14613568
123.9	2.98	3.1423e+06
125	1.61	1.69533e+06
126	1.33	1.40293e+06
127	2	2.10929e+06
127.9	3.16	3338908
129	5.08	5363797
129.9	5.3	5.59864e+06
130.9	23.73	25041260
131.9	20.67	21809454
133	14.83	15648664
134.9	49.48	52222616
135.9	8.42	8889599
137	2.77	2920214
137.9	2.23	2350649
141	1.64	1.72739e+06
141.9	1.53	1.60977e+06
143	2.56	2.70266e+06
143.9	3.95	4.17331e+06
144.9	6.26	6606081
145.9	5.7	6.01994e+06
147	6.58	6939827
149	75.88	80082920
150	100	105535832
151	40.11	42328800
152	4.28	4516247
154.9	1.35	1422812
155.9	1.81	1915164
156.9	2.47	2.6083e+06
157.9	3.08	3245973
158.9	3.46	3.65402e+06
159.9	3.2	3378620
160.9	2.71	2.86067e+06
161.9	1.62	1.71131e+06
162.9	1.67	1.75718e+06
165	1.29	1.35793e+06
170.9	1.53	1.61459e+06
172	1.53	1.61504e+06
172.9	1.72	1.81156e+06
179.9	1.66	1756902
252.8	2.09	2206553

## Sheet: ABS_FS
Center X	Height %	Max Y
63	19.26	24407372
65	43.84	55549004
67	7.63	9663373
75	7.55	9563559
76	12.51	15858601
77	64.12	81253064
78	49.07	62181376
79	39.52	50077408
80	7.36	9328010
81	8.49	10760273
89	27.78	35204000
91	98.43	124733136
92	47.35	60000436
93	11.42	14474964
94	5.96	7553226
95	8.07	10225359
97	5.99	7584673
101	6.97	8838550
102	34.67	43931152
103	62.38	79043216
104	59.92	75925048
105	78.64	99657792
106	57.47	72825832
107	14.03	17780222
108	5.94	7.52446e+06
108.9	11.83	14986724
115	85.4	108213896
116	60	76028224
117	75.68	95905040
118	85.91	108866864
119	47.67	60407416
120	11.04	13992292
121	7.75	9825816
126	6.32	8013607
127	27.85	35290980
127.9	56.11	71107664
129	63.79	80837672
130	40.63	51483508
130.9	36.85	46690832
131.9	8.3	10521146
132.9	8.01	10156536
134.9	6.85	8679928
139	6.62	8389536
139.9	18.01	22821316
141	28.57	36205288
142	67.92	86067256
143	66.68	84500856
143.9	32.84	41613776
145	12.63	16003120
146.9	6.41	8125709
151.9	10.72	13583642
153	17.15	21735668
153.9	46.53	58966952
156	88.52	112172680
157	61.96	78518048
157.9	14.95	18951062
158.9	6.7	8489036
164.9	13.85	17547264
165.9	11.35	14380578
166.9	14.99	18993420
167.9	23.35	29594246
170	100	126721032
171	55.66	70528376
172	8.72	11055151
177.9	12.44	15759430
178.9	9.78	12392924
179.9	6.57	8.33005e+06
180.9	6.83	8658159
181.9	10.21	12943717
182.9	8.01	10151293
183.9	7.44	9425543
188.9	6.4	8.10977e+06
189.9	6.02	7.63136e+06
190.9	10.64	13481150
191.9	7.13	9030502
192.9	10.74	13608422
193.9	5.58	7.07026e+06
194.9	5.89	7.46374e+06
201.9	7.25	9191830
202.9	7.8	9885418
203.9	6.01	7621461
204.9	6.57	8322023
205.9	5.65	7161813
206.9	13.49	17094986
207.9	6.28	7959017
208.9	5.85	7.41837e+06
214.9	6.41	8123163
216.9	5.91	7.48699e+06
217.9	6.96	8816055
218.9	10.55	13364454
219.9	6.55	8.30488e+06
220.9	5.74	7.2784e+06
228.9	5.92	7.49761e+06
231.9	8.11	10282544
232.9	7.2	9129938
245.9	25.46	32258948
247	8.92	11303456
260	40.42	51214844
261	54.85	69510392
262	16.86	21365028

[truncated: 16 more sheets: PVC_FS, PFS_FS, PUR_FS, PMMA_prodion, ABS_prodion, PVC_prodion, PFS_prodion, PA_prodion, N66_prodion, PC_prodion, PP_prodion, PS_prodion, PET_prodion, SBR_prodion, PE_prodion, PUR_prodion]
